# Supplementary material for: Simplivariate Models: Uncovering the Underlying Biology in Functional Genomics Data
Source: PLoS One. 2011 Jun 16;6(6):e20747. doi: 10.1371/journal.pone.0020747 (PMC3116836; doi:10.1371/journal.pone.0020747)
Supplement: File S1 — Detailed explanation of the mathematical and theoretical machinery underlying the reference distribution and the scaling term . (TEX) [file pone.0020747.s005.tex]

% Template for PLoS
% Version 1.0 January 2009
%
% To compile to pdf, run:
% latex plos.template
% bibtex plos.template
% latex plos.template
% latex plos.template
% dvipdf plos.template

\documentclass[10pt]{article}

% amsmath package, useful for mathematical formulas
\usepackage{amsmath}
% amssymb package, useful for mathematical symbols
\usepackage{amssymb}

% graphicx package, useful for including eps and pdf graphics
% include graphics with the command \includegraphics
\usepackage{graphicx}

% cite package, to clean up citations in the main text. Do not remove.
\usepackage{cite}

\usepackage{color} 

\DeclareMathOperator{\tr}{tr}
\DeclareMathOperator{\Cdf}{Cdf}
\DeclareMathOperator{\Ccdf}{Ccdf}
\DeclareMathOperator{\Erf}{Erf}

% Use doublespacing - comment out for single spacing
%\usepackage{setspace} 
%\doublespacing


% Text layout
\topmargin 0.0cm
\oddsidemargin 0.5cm
\evensidemargin 0.5cm
\textwidth 16cm 
\textheight 21cm

% Bold the 'Figure #' in the caption and separate it with a period
% Captions will be left justified
\usepackage[labelfont=bf,labelsep=period,justification=raggedright]{caption}

% Use the PLoS provided bibtex style
\bibliographystyle{plos2009}

% Remove brackets from numbering in List of References
\makeatletter
\renewcommand{\@biblabel}[1]{\quad#1.}
\makeatother


% Leave date blank
\date{}

\pagestyle{myheadings}
%% ** EDIT HERE **


%% ** EDIT HERE **
%% PLEASE INCLUDE ALL MACROS BELOW

%% END MACROS SECTION

\begin{document}

% Title must be 150 characters or less
\begin{flushleft}
{\Large
\textbf{SUPPLEMENTARY INFORMATION for Simplivariate models: uncovering the underlying biology in functional genomics data.}
}
% Insert Author names, affiliations and corresponding author email.
\\
\bf{1} Biosystems Data Analysis, Swammerdam Institute for Life Sciences, University of Amsterdam, Amsterdam, The Netherlands
\\
\bf{2} Netherlands Bioinformatics Centre, Nijmegen, The Netherlands
\\
\bf{3} TNO Quality of Life, Zeist, The Netherlands
\\
\bf{4} Biometris - Applied Statistics, Wageningen, The Netherlands
\\
\bf{5} Laboratory of Metabolic and Endocrine Diseases, Wilhelmina Children's Hospital, Utrecht Medical Centre,  Utrecht,  The Netherlands
\\
\bf{6} Netherlands Metabolomic Centre, Leiden, The Netherlands
\\
$\ast$ E-mail: Corresponding e.saccenti@uva.nl
\end{flushleft}

\section*{Section S1}
Let's consider a non-null $I\times J$ matrix \textbf{A} and its rank-1 Singular value decomposition $\mathbf{A}_1$
\begin{align}\label{gen1}
	\mathbf{A}_1 = \mathbf{u}s\mathbf{v}^T
\end{align}
where $s$ is a positive real number and \textbf{u} and \textbf{v} are vectors of size $I$ and $J$ respectively. 
We want first to prove that the trace of the matrix $\mathbf{A}_1\mathbf{A}_1^T$ is equal to $s^2$.
\begin{align}
	\mathbf{A}_1\mathbf{A}_1^T & = \left(\mathbf{u}s\mathbf{v}^T\right)\left(\mathbf{u}s\mathbf{v}^T\right)^T\\
														&	  = \mathbf{u}s\mathbf{v}^T\mathbf{v}s\mathbf{u}^T\\ \nonumber
														& = s^2 \mathbf{u}\mathbf{u}^T\nonumber
\end{align}
because $s$ is a real number and $\mathbf{v}^T\mathbf{v}=1$. 
From the definition of trace of a  matrix it follows that \cite{schott1997matrix}
\begin{align}
	\tr(\mathbf{A}_1\mathbf{A}_1^T) & = s^2 \tr(\mathbf{u}\mathbf{u}^T)\\
																		& = s^2\nonumber
\end{align}
because $\tr(\mathbf{u}\mathbf{u}^T)=1$ \cite{schott1997matrix}. 

From SVD properties it holds that
\begin{align}\label{gen4}
	s^2 = l_1
\end{align}
where $l_1$ is the largest eigenvalue of $\mathbf{A}\mathbf{A}^T$.
\\
\\
From Equation (5) in the main text, we have
\begin{align}\label{sumsqaurePap}
    S_{0k} = \sum_{i}\sum^{}_{j}{\left(\hat{\phi}_{ij}^2\right)}_k
\end{align}
where ${\left(\hat{\phi}_{ij}\right)}_k$ are the elements of the rank-1 Singular Value Decomposition \mbox{\boldmath$\hat{\Phi}$}${}_k$
of a subset \mbox{\boldmath$\Phi$}${}_k$ of size $I\times J_k$ of an \textbf{autoscaled} data matrix. By combining Equation  (\ref{sumsqaurePap}) with Equations (\ref{gen1}) - (\ref{gen4}) it  holds that
$S_{0k}$ is the largest eigenvalue $l_1$ of the covariance matrix $\mathbf{C} = \boldsymbol \Phi$${}$${}^T_k$$\boldsymbol\Phi$${}_k$
\begin{align}
	S_{0k} = l_1(C)
\end{align}

\section*{Section S2}
In this section we explain in detail the rationale behind the scaling term $T(I,J_k)$ which has been introduced in the main text (Section 2.3 and 2.4). We will make use of the results from Section S1 and general results from combinatorics and probability theory.
\\
\\
Let $F$ be the Cumulative distribution function ($\Cdf$) $F$ associated with a probability density function $f(z)$. $F$ describes the probability $P$ that a value $z$ is smaller than a given $z^*$:
%
\begin{align}\label{CDF}
	F(z^*) = P(z\leq z^*)
\end{align}
If $F$ is strictly increasing and continuous it can be inverted: 
%
\begin{align}\label{ICDF}
	F^{-1}(P) = z^*
\end{align}
is that particular value $z^*$  for which the probability  of getting $z\leq z^*$ is equal to $P$. 

The complementary cumulative distribution function $F_c$ ($\Ccdf$) can be defined as 
%
\begin{align}\label{CCDF}
	F_c(z^*) = P(z\geq z^*) = 1 - F(z^*)
\end{align}%

Given $N_k$ draws from the distribution,  the expected number $E(z^*)$ of   draws with $z\geq z^*$,  can be expressed as
%
\begin{align}\label{Einv}
	E(z^*) = N_k(1-F(z^*))
\end{align}


In terms of our algorithm, the number of draws $N_k$ is the  number of  all possible subsets \mbox{\boldmath$\Phi$}${}_k$ of size $I\times J_k$ of a matrix $I\times J$. $N_k$ is given by the well known formula \cite{abramowitz1965hmf}
%
\begin{align}\label{combi}
	N_k = {J \choose J_k}
\end{align}  
%
which is a symmetric function with a maximum at $J_k = \frac{J}{2}$. Given $J_k$, the possible values of $S_{0k}$ (Equation (\ref{sumsqaurePap}), and (5) in the main text) are distributed like the eigenvalues of the covariance matrix $\mathbf{C}$ which follow a non bounded distribution \cite{johnstone2001dle, mehta2004rm}. 

Because the number of possible subsets (\textit{i.e.} draws) increases with $J_k$ (for $1 \leq J_k \leq  \frac{J}{2}$), the probability of selecting an extreme value from the distribution increases as well. This fact, paired with the fact that the larger the $\mathbf{C}$, the larger $l_1$, can lead to a selection of subsets biased towards subsets of size $J_k \approx \frac{J}{2}$. Indeed, a Genetic Algorithm is greedy and the selection criterion is based on the maximization of $S_{0k}$ (\textit{i.e.} $l_1$). 
On the other hand, one has to realize that the Genetic Algorithm will not run infinite, and thus not the whole search space will be covered.
However, this mixed probabilistic-combinatorial phenomenon biases the search of the GA towards larger clusters but can be compensated for by dividing $S_{0k}$ with a corrective term $T(I,J_k)$ which is a function of the subset size. We propose the following:
%
\begin{align}
	T(I,J_k) = \left\{\begin{matrix} J_k(I-1) \mbox{ if $J_k \leq I$} \\  I(J_k-1)\mbox{ if $J_k > I$}\\\end{matrix}\right.
\end{align}	
It can be shown that $T(I,J_k)$ equals the trace of the covariance matrix $\mathbf{C}$, that is, it is equal to the sum of its eigenvalues. The correction term has the effect that it compensates for the increasing probability of selecting extremes values when $J_k$ approaches $\frac{J}{2}$, by making the probability of selecting a subset with an extreme value of $S_{0k}$ less dependent from $J_k$.

%
This point can be explained and justified by means of probability distribution theory.
\\
\\
%
%
Suppose the GA would search the whole parameter space, and all possible $N_k$ draws are realized. Given these $N_k$ draws, the $z^*$ for which one can expect at least $E(z^*)=q$ draws with $z\geq z^*$ can be obtained by solving for $z^*$ Equation (\ref{Einv}):
\begin{align}\label{inverse}
	z^* = F^{-1}\left(1 - \frac{q}{N_k}\right)
\end{align}
We now introduce two simplifications
\begin{enumerate}
	\item[i)] We set $q=1$, that is we search for the value $z^*$ for which we can expect at least 1 draw with $z\geq z^*$.
	\item[ii)] We assume $f(z)$ to be a Gaussian distribution \cite{Gauss1809}, that is we assume that the largest eigenvalues of the covariance matrix are Gaussian distributed. This is an overall simplification because the largest eigenvalues are distributed according the Tracy-Widom distribution. Nevertheless, solving Equation (\ref{inverse}) depends on the inverse of the Tracy-Widom Cumulative distribution function which is a non trivial computational task \cite{bejan2005lea}. The Tracy-Widom Cumulative distribution function and the Gaussian Cumulative distribution function are similar, and, for our aim,  there is no loss of generality in utilizing the Gaussian one, being  its analytical expression known \cite{abramowitz1965hmf}  and easy to compute with standard mathematical software \cite{Matlab}.
\end{enumerate}

If $f(z)$ is Gaussian, the inverse Cumulative distribution function can be expressed in term of the inverse Error function $\Erf(x)$ \cite{abramowitz1965hmf}:
\begin{align}
	\Erf^{-1}(x) = \sum_{i=1}^{\infty}\frac{c_i}{2i+1}\left(\frac{\sqrt{\pi}}{2}x\right)^{2i+1}
\end{align}
where
\begin{align}
	c_i = \sum_{j=1}^{i-1}\frac{c_j c_{i-1-j}}{(n+1)(2j+1)}
\end{align}
It holds that
\begin{align}\label{invF}
	F^{-1}(P) = \sqrt{2}\Erf^{-1}\left(2P-1\right)
\end{align}
then, combining  Equations (\ref{inverse}) and (\ref{invF}) we get


\begin{align}
z^* = \sqrt{2}\Erf^{-1}\left(1-\frac{2}{N_k}\right)
\end{align}
and $z^*$ can easily be calculated. Because $N_k$ is a function of $J_k$ according to Equation (\ref{combi}), also $z^*$ is a function of $J_k$
\begin{align}
z^*(J_k) = \sqrt{2}\Erf^{-1}\left(1-\frac{2}{{J \choose J_k}}\right)
\end{align}
%
\begin{figure}[!ht]
	\centering
		\includegraphics[width=2in]{ZW.eps}
	\caption{\textbf{A)} $S_{0k}(J_k)$ (actually $z^*$) for $1 \leq J_K \leq \frac{J}{2}$ with $J=30$. \textbf{B)}    $S_k = z^*(J_k)/T(I,J_k)$ with $I=10$. \textbf{C)} Plot of $W_k^*$.} 
	\label{fig:CDFfig}
\end{figure} 
%
Figure 1.A shows how $z^*(J_k)$ is an increasing function of $J_k$ in the range $1\leq J_k \leq \frac{J}{2}$. This means that the larger the $J_k$ the larger is the value of $z^*$ (which in this context equals the $S_{0k}$ that one can expect in $N_k$ draws purely by chance). This fact, paired with the greediness of the Genetic Algorithm, which, for its nature, will try to maximize $l_1$, will direct the optimal solution to clusters of size $\sim J_k = \frac{J}{2}$. 

Dividing by $T(I,J_k)$ is a way to compensate for this undesired behavior penalizing the probability of selecting
a subset with an extreme value of $S_{0k}$ from the distribution due the large number of possible subsets. This is due to the fact that $\frac{z^*(J_k)}{T(I,J_k)} = S_k$ is a decreasing function of $J_k$ as shown in Figure 1.B. In other words, after scaling, the larger the $J_k$ the smaller is the value of $\frac{z^*(J_k)}{T(I,J_k)}$ that one can expect in $N_k$ draws purely by chance. In principle this can bias solutions towards smaller clusters (\textit{i.e.} smaller $l_1$). This is compensated for by the fact that the GA will only search part of the solution space, especially for larger $N_k$. Moreover,  the correction term $W^*_0$ for chance correlations penalizes for smaller clusters as explained in the main text, Section 2.4.2; see in figure 1.C. This is confirmed \textit{a posteriori} by our results where we always observe subsets of size $1 << J_k << J$. We would like to stress that the corrective term can be used as a tuning parameter, allowing for tuning of the cluster size.
%

%
\section*{SECTION S3}
\label{sec:TheReferenceDistributionW}
The reference distribution $w(I,J_k)$ and $W_{0k}^*$ can be derived both
empirically and theoretically:
\begin{enumerate}
    \item Extracting $W_{0k}^*$ from a reference distribution of values of $W_{0k}$ obtained for sizes $I\times J_k$ in the range $[2,J]$. This distribution can be derived through a GA optimized search for simplivariate components on column-wise permutations of the original data matrix \textbf{X}.
    \item Deriving the distribution of $W_{0k}$ from randomly generated subsets of sizes $I\times J_k$ in the range $[2,J]$ by column-wise permutations of the original data matrix \textbf{X}. This is equivalent to randomly generating sets of autoscaled variables.
    \item Referring the distribution of $W_{0k}$ to the distribution of the largest eigenvalue $l_1$ of the covariance matrix
    $\mathbf{C}$ (see Supplementary Material, Section S1). The mathematical machinery required is not straightforward and is far beyond the aim of this paper. This is the subject of a follow-up paper.
\end{enumerate}

The implementation of the first two strategies is straightforward.
In the first case, the GA algorithm is forced to look for
simplivariate components of size $J_k = 2, J_k=3, \dots, J_k=J$
from  permutations of the original data \textbf{X} and calculate
their sums of squares $W_{0k}$. The second strategy derives a
distribution of $W_{0k}$ simply by evaluating its values for random
sets of proper sizes.  
Using the GA approach would results in a reference distribution of the tails, whereas the second approach results in estimating the whole reference distribution $W_{0k}$. However, the first approach, although the most ideal, is hampered by the burden of computational time required.


%\newpage

%\section*{Supplementary figures}

%%
%\begin{figure}[!ht]
%\centerline{\includegraphics[width=4in]{FiguraSimul.eps}}
%\caption{Heat map of a simulated dataset \textbf{D} containing four correlated structures (variables $1-5$ $6-10$, $16-20$ and $21-25$).} \label{fig:SimulData}
%\end{figure}
%%
%%
%\begin{figure}[!ht]
%\centerline{\includegraphics[width=4in]{NMRallCorr.eps}}
%\caption{Heat map of the correlation structure of a pool \textbf{X} of 40 human urine NMR spectra. The statistical correlation matrix $C = \frac{1}{39} \mathbf{X}^T \mathbf{X}$ shows the highly correlated nature of NMR spectra.}\label{fig:NMRallCorr}
%\end{figure}
%%
%\begin{figure}[!ht]
%	\centering
%		\includegraphics[width=4in]{Hippurate.eps}
%	\caption{Correlation pattern within hippurate peaks is shown, together with the anti-correlation between creatinine and hippurate.}
%	\label{fig:Layer4small}
%\end{figure}
%%
%%
%\begin{figure}[!ht]
%	\centering
%		\includegraphics[width=4in]{PhenylClusterOK2.eps}
%	\caption{Heat map of the expected correlation pattern for the phenylalanine biosynthesis pathway for the NST 74, a phenylalanine overproducing strain and for the wild type strain \textsl{E. coli} W3110.}
%	\label{fig:PhenylClusterOK}
%\end{figure}
%
%

\bibliography{jnames,biblioSIMPLY2}
\end{document}
